# Supplementary material for: pH and Reduction Dual-Responsive Nanogels as Smart Nanocarriers to Resist Doxorubicin Aggregation
Source: Molecules. 2022 Sep 14;27(18):5983. doi: 10.3390/molecules27185983 (PMC9505369; doi:10.3390/molecules27185983)
Supplement: Supplementary file 1 [file molecules-27-05983-s001.zip]

Archive with 1 entries (1 files):
- molecules-1895562-supplementary.pdf
